# Supplementary material for: Eco-Friendly Sample Preparation Trends for Exogenous Toxic Organic Compounds in Food: A Sustainable Perspective for LC-MS Analysis
Source: Foods. 2026 Feb 2;15(3):517. doi: 10.3390/foods15030517 (PMC12897172; doi:10.3390/foods15030517)
Supplement: Supplementary file 1 [file foods-15-00517-s001.zip]

Archive with 1 entries (1 files):
- foods-4094040-supplementary.pdf
